# Supplementary material for: Resilience Predicts Lower Anxiety and Depression and Greater Recovery after a Vicarious Trauma
Source: Int J Environ Res Public Health. 2021 Nov 30;18(23):12608. doi: 10.3390/ijerph182312608 (PMC8656954; doi:10.3390/ijerph182312608)
Supplement: Supplementary file 1 [file ijerph-18-12608-s001.zip]

Archive with 1 entries (1 files):
- ijerph-1396632-supplementary.pdf
